# Supplementary material for: Automated surgical planning in spring-assisted sagittal craniosynostosis correction using finite element analysis and machine learning
Source: PLoS One. 2023 Nov 28;18(11):e0294879. doi: 10.1371/journal.pone.0294879 (PMC10684009; doi:10.1371/journal.pone.0294879)
Supplement: S1 File — (ZIP) [file pone.0294879.s001.zip]

Archive with 1 entries (1 files):
- Sagittal Synostosis Skull Model.SLDPRT
